# Supplementary material for: Cornus mas L. Extracts Exhibit Neuroprotective Properties, Further Enhanced by Metal-Bound Energy-Linked Organic Substrates
Source: Int J Mol Sci. 2025 Jan 29;26(3):1159. doi: 10.3390/ijms26031159 (PMC11817807; doi:10.3390/ijms26031159)
Supplement: Supplementary file 1 [file ijms-26-01159-s001.zip]

Archive with 1 entries (1 files):
- ijms-3421671-supplementary.pdf
